# Supplementary material for: Kretzoiarctos gen. nov., the Oldest Member of the Giant Panda Clade
Source: PLoS One. 2012 Nov 14;7(11):e48985. doi: 10.1371/journal.pone.0048985 (PMC3498366; doi:10.1371/journal.pone.0048985)
Supplement: Table S1 — Data matrix of craniodental features employed in the cladistic analysis, including 82 characters and 19 taxa. (NON) [file pone.0048985.s001.NON]

#NEXUS 
[MacClade 4.08a registered to Free Download Version, ]


BEGIN DATA;
	DIMENSIONS  NTAX=19 NCHAR=82;
	FORMAT SYMBOLS= " 0 1 2" MISSING=? GAP=- ;
MATRIX
[                               10        20        30        40        50        60        70        80 ]
[                               .         .         .         .         .         .         .         .  ]

C.lupus                000000000000000000000000000100000001000000000000000000-000000000000000000000000000
Zaragocyon             01????????????0?????000001010010010101010111110111100????0010100100000001?????????
Ballusia_elmensis      ?0????????01??00000100000?01001000?10101001001?1111?0????00001011011110?1?????????
Ursavus_brevirhinus    10?????????????????100001?01011010111101011011011111?10??00001011011111?1?????????
U._primaevus           ??????????????????????????01011000111101011011??111??10??00001011011111?1?????????
I._vireti              11?111111101110100110000101111100011111101111101111111000001010110110110110?11001?
I._arctoides           1111111111011101001100001011111010111111011111011111110000111111101101101101110010
I._punjabiensis        121111111101110100110000101111101011111101111101111111000021110110110110110?100010
Kretzoiarctos          11????????01??01001?00000011111001?111?101111101111111000021110110111???1?????????
Agriarctos             ?0?????????????????????00011111001?111?1011111011111110??021110?????????1?????????
Ailurarctos            ?0??????????????????????0011111011?111??0????1011111111?002111011011012?1?????????
A._melanoleuca         1011111111011101002100000011111010111101010101011111110000211101100101101002100010
T._ornatus             1100010111101110011100001011111010011111010111111111011011010101111111201011101110
U._arctos              0200010111101010100101111010111100001111100001011111011111010110111011201110101101
U._americanus          0200010111101010000101101010111100001101100001011111010111000100111011201110101101
U._thibetanus          0200110111111010001100101010111100001101101111011111011111000100111011201010111110
H._malayanus           0200010111101011001100101010111000011101100111011111010111000100101101101010101101
U._maritimus           0200010111101010100101110010111000011101100111011111011110000110111011101110101101
M._ursinus             0200110111101010100100001010111110011101011101111110010001010100111111211111111101
;
END;


BEGIN ASSUMPTIONS;
	OPTIONS  DEFTYPE=ord PolyTcount=MINSTEPS ;
	TYPESET * UNTITLED  = unord: 1-82;
END;


BEGIN MacClade;
	Version 4.0  88;
	LastModified -866230861;
	FileSettings editor  '0' '0' '1' '1';
	Singles 100;
	Editor 00011001111111100100010010 '0' '24' Geneva '9' '100' '1' all;
	EditorPosition  '44' '6' '723' '1227';
	TreeWindowPosition  '46' '6' '731' '1230';
	ListWindow Characters closed Geneva '9' '353' '864' '273' '352' 000;
	ListWindow Taxa closed Geneva '9' '50' '10' '273' '278' 100000000;
	ListWindow Trees closed Geneva '9' '50' '10' '129' '379' ;
	ListWindow TypeSets closed Geneva '9' '50' '10' '276' '490' ;
	ListWindow WtSets closed Geneva '9' '50' '10' '276' '490' ;
	ListWindow ExSets closed Geneva '9' '50' '10' '276' '490' ;
	ListWindow CharSets closed Geneva '9' '50' '10' '276' '490' ;
	ListWindow TaxSets closed Geneva '9' '50' '10' '276' '490' ;
	ListWindow CharPartitions closed Geneva '9' '50' '10' '276' '490' ;
	ListWindow CharPartNames closed Geneva '9' '50' '10' '276' '490' ;
	ListWindow WtSets closed Geneva '9' '50' '10' '276' '490' ;
	ChartWindowPosition  '52' '30' '718' '1220';
	StateNamesSymbols closed Geneva '9' '10' '50' '30' '148' '220';
	WindowOrder ;
	OtherSymbols &/ 00 ?-;
	Correlation  '0' '0' '1000' '0' '0' 10011010;
	Salmo 00000001;
	EditorFile  '2';
	ExportHTML _ MOSS  '100' 110000;
	PrettyPrint 10;
	EditorToolsPosition  '609' '46' '115' '165';
	TreeWindowProgram 10;
	TreeWindow 0000;
	Continuous  '0' '3' 1;
	Calculations 0000001;
	SummaryMode  '0' '0' 0;
	Charts  Geneva '9' (normal) 0010;
	NexusOptions  '0' '0' '50' 001011001;
	TipLabel  '1';
	TreeFont  Geneva '9' (normal);
	TreeShape  1.0 1.0 0100;
	TraceLabels 0101;
	ChartColors  '0' '0' '65535' '9' '0' 1;
	ChartBiggestSpot 1;
	ChartPercent 10;
	ChartBarWidth  '10' 1;
	ChartVerticalAxis 10101;
	ChartMinMax  '0';
	TraceAllChangesDisplay  '1' 1;
	BarsOnBranchesDisplay  '0' '0' '60000' '10000' '10000' '10000' '10000' '60000' '65000' '65000' '65000' '6' '1' 0000101;
	ContinuousBranchLabels 0;
	AllStatesBranchLabels 1;
	IndexNotation  '2' 1;
	PrintTree  10.00 '2' '2' '2' '2' '2' '2' '2' '2' '2' '2' '2' Geneva '9' (normal) Geneva '10' (normal) Geneva '9' (normal) Geneva '9' (normal) Geneva '9' (bold ) Geneva '9' (normal) Geneva '9' (normal) '0' '0' '0' '0' '0' '0' '0' '0' '0' '0' '0' '0' '0' '0' '0' '0' '0' '0' '0' '0' '0' '0' '0' '0' '0' '0' '0' '0' '0' '0' '1' '1' '1' '1' '4' '2' '-39' '4' '-40' '0' '1' '2' '1' '8' '0' '0' '0' '2' 1000111000000000000100000111000;
	MatchChar 00 .;
	EntryInterpretation 01;
	ColorOptions 00;
	TreeTools  '0' '5' '4' '0' '10' '4' '0' 00100111111101110;
	EditorTools  '0' '0' '0' '1000' '0' '0' '6' '3' '1' 100010101110011;
	PairAlign  '2' '2' '3' '2' '1' '1' '2' '1' '3' 1010;
	BothTools  '1';
END;
